# Supplementary material for: Role of transcriptomic and genomic analyses in improving the comprehension of cefiderocol activity in Acinetobacter baumannii
Source: mSphere. 2023 Dec 11;9(1):e00617-23. doi: 10.1128/msphere.00617-23 (PMC10826366; doi:10.1128/msphere.00617-23)
Supplement: Table S2 — MIC-gene expression correlations in CAMHB. [file msphere.00617-23-s0003.xlsx]

## Sheet: Sheet1
ID	column	correlation	p-value	Gene	Product
F3P16_RS01815	MIC	-0.96193	0.000532097		DMT family transporter
F3P16_RS03355	MIC	0.803077	0.0296327	mreD	rod shape-determining protein MreD
F3P16_RS03385	MIC	0.78215	0.0376865	thrH	bifunctional phosphoserine phosphatase/homoserine phosphotransferase ThrH
F3P16_RS04530	MIC	0.767106	0.0441465	lysA	diaminopimelate decarboxylase
F3P16_RS04975	MIC	0.818579	0.0243558		PaaI family thioesterase
F3P16_RS05825	MIC	-0.758244	0.0482173	ahcY	adenosylhomocysteinase
F3P16_RS06980	MIC	0.825702	0.0221247	purH	bifunctional phosphoribosylaminoimidazolecarboxamide formyltransferase/IMP cyclohydrolase
F3P16_RS07310	MIC	-0.80576	0.0286778		DUF4198 domain-containing protein
F3P16_RS09935	MIC	-0.909137	0.00454938		IucA/IucC family siderophore biosynthesis protein
F3P16_RS09940	MIC	-0.919005	0.00343154		siderophore achromobactin biosynthesis protein AcsC
F3P16_RS10455	MIC	0.816882	0.0249054		hypothetical protein
F3P16_RS11620	MIC	-0.790406	0.0343803		3-hydroxyacyl-CoA dehydrogenase
F3P16_RS14165	MIC	-0.856042	0.0139541	mqo	malate dehydrogenase (quinone)
F3P16_RS14315	MIC	0.878945	0.0091653		DHA2 family efflux MFS transporter permease subunit
F3P16_RS14320	MIC	0.825333	0.0222374		EmrA/EmrK family multidrug efflux transporter periplasmic adaptor subunit
F3P16_RS14410	MIC	-0.797222	0.0317774		bacteriohemerythrin
F3P16_RS15265	MIC	-0.877966	0.00934673		methionine synthase
F3P16_RS15270	MIC	-0.855129	0.014169		DUF1852 domain-containing protein
F3P16_RS15415	MIC	-0.79121	0.0340675		copper resistance protein B
F3P16_RS16390	MIC	-0.809551	0.0273583		hypothetical protein
F3P16_RS16505	MIC	-0.767507	0.0439671		winged helix-turn-helix transcriptional regulator
F3P16_RS17620	MIC	-0.769818	0.0429402		OprD family outer membrane porin
