# Supplementary material for: Role of transcriptomic and genomic analyses in improving the comprehension of cefiderocol activity in Acinetobacter baumannii
Source: mSphere. 2023 Dec 11;9(1):e00617-23. doi: 10.1128/msphere.00617-23 (PMC10826366; doi:10.1128/msphere.00617-23)
Supplement: Table S3 — MIC-gene expression correlations in IDCAMHB. [file msphere.00617-23-s0004.xlsx]

## Sheet: Sheet1
ID	column	correlation	p-value	Gene	Product
F3P16_RS01000	MIC	0.758278	0.0482012		PLP-dependent aminotransferase family protein
F3P16_RS03655	MIC	0.76152	0.0466895		iron-containing alcohol dehydrogenase
F3P16_RS06515	MIC	-0.802978	0.0296684	rpsU	30S ribosomal protein S21
F3P16_RS06545	MIC	-0.840393	0.0179022		tRNA-Leu
F3P16_RS06555	MIC	-0.838695	0.0183643		tRNA-Leu
F3P16_RS07595	MIC	0.842805	0.0172569		ATP-binding cassette domain-containing protein
F3P16_RS10090	MIC	-0.773197	0.0414629	rpsT	30S ribosomal protein S20
F3P16_RS10135	MIC	0.839396	0.0181725		ABC transporter substrate-binding protein
F3P16_RS14335	MIC	0.757683	0.0484815		FAD-dependent oxidoreductase
F3P16_RS15370	MIC	-0.891336	0.00704548		tRNA-Pro
F3P16_RS15380	MIC	-0.908212	0.00466355		tRNA-Arg
F3P16_RS15385	MIC	-0.940114	0.00163186		tRNA-Pro
F3P16_RS17310	MIC	-0.860609	0.0129067		tRNA-Gly
